# Supplementary material for: Synergistic PdMoCu Trimetallic Metallene-Enhanced Electrochemiluminescence Biosensor for Ultrasensitive Detection of Microcystin-LR
Source: Biosensors (Basel). 2026 May 2;16(5):264. doi: 10.3390/bios16050264 (PMC13204624; doi:10.3390/bios16050264)
Supplement: Supplementary file 1 [file biosensors-16-00264-s001.zip]

Archive with 1 entries (1 files):
- biosensors-4212486-supplementary.pdf
